# Supplementary material for: Olfactory testing as COVID-19 screening in school children; A prospective cross-sectional study
Source: PLoS One. 2022 Nov 22;17(11):e0277882. doi: 10.1371/journal.pone.0277882 (PMC9681069; doi:10.1371/journal.pone.0277882)
Supplement: S1 Data — (CSV) [file pone.0277882.s001.csv]

record_id	race	ethnicity	screen_age	sarscov2_result	sarscov2_antibody	screen_pt_type	screen_smell_yn	screen_allergy_yn	screen_ams_yn	screen_interest	phone_screen_complete	consent	assent_yn	consent_complete	age	gender	rhinitis_yn	adenoid_yn	nasal_surg	cough	sob	fever	chills	muscle	sore_throat	congestion	runny_nose	smell	taste	covid_contact_yn	symptom_questionnaire_complete	smell_change_yn	qod_isolated	qod_adl	qod_angry	qod_restaurant	qod_eat	qod_relax	qod_never	questionnaire_of_olfactory_disorders_complete	upsit_1	upsit_2	upsit_3	upsit_4	upsit_5	upsit_6	upsit_7	upsit_8	upsit_9
5	1	2	15	2		2				1	1	1		2																	0									0
6	1	1	12	2	1	4	0	0	0	1	2	1	1	2	12	1	0	0	0	0	0	0	0	1	0	0	0	1	1	0	2	1	3	3	1	1	1	2	1	2
7	1	1	16	1		2	0	0	0	1	2	1		2																	0									0
8	1	2	10	1		2	0	0	0	1	2	1	1	2	10	2	0	0	0	0	0	1	1	0	1	0	0	0	0	0	2	0								2	3	2	4	4	1	2	1	2	3
13	1	1		1		2	0	0	0	1	2	1	1	2																	0									0
20	1	2	7	2		3	0	0	0	1	1	1		2	7	1	0	1	0	0	0	0	0	0	0	0	0	0	0	0	2	0								2	3	2	4	4	3	2	1	1	3
26	1	2	17	2		3	0	0	0	1	1	1		2	16	1	0	0	0	0	0	0	0	0	0	0	0	0	0	0	2	0								2	4	2	4	4	3	2	1	2	3
31	1	2	13	2		3	0	0	0	1	1	1		2	13	2	0	0	0	0	0	0	0	0	0	0	0	0	0	0	2	0								2
32	7	2	16	2	2	2	0	0	0	1	2	1		2	16	2	0	0	0	0	0	0	0	0	0	0	0	0	0	0	2	0								2	2	2	4	4	3	2	1	2	3
37	1	2		2		2	0	0	0	1	2	1		2	6	2	0	1	0	0	0	0	0	0	0	0	0	0	0	0	2	0								2
40	1	1	14	2		2	0	0	0	1	2	1		2	13	1	0	0	0	0	0	0	0	0	0	0	0	0	0	0	2	0								2	4	2	2	4	3	2	1	2	3
45	1	1	14	1		2	0	0	0	1	2	1		2	14	1	0	1	0	0	0	0	0	0	0	0	0	0	0	1	2	0								2	1	3	4	4	3	2	1	2	3
46	1	2	14	1		2	0	0	0	1	2	1		2	14	2	0	1	0	0	0	0	0	0	0	0	0	0	0	0	2	0								2	2	2	4	2	2	4	1	3	3
48	1	1	7	2		2	0	0	0	1	2	1	1	2																	0									0
50	1	2	15	2		2	0	0	0	1	2	1		2	15	2	0	0	0	0	0	0	0	0	0	0	0	0	0	0	2	0								2	4	2	4	4	3	2	1	2
57	1	2	14	1		1	0	0	0	1	2	1		2	14	2	0	0	0	0	0	0	0	0	0	0	0	0	0	0	2	0								2	2	2	4	4	3	2	1	1	3
58	1	1	4	2		3	0	0	0	1	2	1		2	4	2	0	0	0	0	0	0	0	0	0	0	0	0	0	0	2	0								2	1	1	4	3	1	2	2	3	2
60	1	2	6	2		3	0	0	0	1	1	1	1	2	6	1	0	0	0	0	0	0	0	0	0	0	0	0	0	0	2	0								2	3	2	4	4	3	2	1	2	3
64	1	2	13	1		2	0	0	0	1	2	1	1	2	12	1	0	0	0	1	0	1	0	1	1	1	0	0	0	1	2	0								2	4	3	4	4	3	2	1	2	3
65	7	1	15			3	0	0	0	1	2	1		2																	0									0
68	1	2	18	1		4	0	0	0	1	2	1		2	18	2	0	0	0	0	0	0	0	0	0	0	0	0	0	1	2	0								2	2	2	4	4	3	2	3	2	3
70	5	1	13	1		4	0	0	0	1	2	1		2	13	2	0	0	0	1	1	1	1	1	1	1	1	1	1	0	2	1	4	3	4	2	2	4	4	2	3	1	2	2	1	2	2	1	3
71	1	2	13	2		2	0	0	0	1	2	1		2	13	2	0	0	0	0	0	0	0	0	0	0	0	0	0	0	2	0								2	2	2	4	4	3	4	1	2	3
72	1	2		2		2	0	0	0	1	2	1		2	14	2	0	1	0	0	0	0	0	0	0	0	0	0	0	0	2	0								2
73	1	2	10	1		4	0	0	0	1	2	1	1	2	9	1	0	0	0	0	0	0	0	0	0	0	0	0	0	0	2	0								2	2	2	4	4	3	2	1	2	3
76	1	2				3	1	1	1	1	1	1		2	15	3	1	1	1	1	1	0	0	1	0	1	1	0	0	0	2	0								2
77	1	2	16	2		3	0	0	0	1	1	1		2	15	2	0	0	0	1	1	0	0	0	1	0	1	0	0	1	2	0								2	2	2	4	4	3	2	3	2	3
78	1	2				3	0	0	0	1	1	1		2	12	2	0	0	0	1	0	1	0	0	1	1	1	0	0	0	2	0								2
83	1	2	15	2		3	0	0	0	1	1	1		2	15	1	0	0	0	0	0	1	0	1	0	0	0	0	0	0	2	0								2	4	2	4	4	3	2	1	2	3
84	1	2		2		1	0	0	0	1	2	1		2	9	1	0	0	0	0	0	0	0	0	0	0	0	0	0	0	2	0								2
85	3	2	10	2		1	0	0	0	1	2	1		2	9	2	0	0	0	0	0	0	0	0	0	0	0	0	0	0	2	0								2	2	3	2	4	3	2	1	2	3
86	2	2	13	2		4	0	0	0	1	2	1		2	13	2	0	0	0	0	0	0	0	0	0	0	0	0	0	0	2	0								2	4	2	2	4	3	2	3	2	3
91	3	2	8	2		2	0	0	0	1	2	1	1	2	7	2	0	1	0	0	0	0	0	0	0	0	0	0	0	0	2	0								2	1	2	2	4	3	2	3	2	3
93	1	2	6	2	2	3	0	0	0	1	2	1		2	6	2	0	0	0	1	0	1	1	0	0	1	1	0	0	0	2	0								2	1	2	2	1	3	2	2	2	2
96	1	2	19	1			0	0	0	1	2	1		2	19	1	0	0	0	0	0	0	0	0	0	0	0	0	0	1	2	0								2	2	2	2	4	1	2	3	2	1
100	1	2	17	2		3	0	0	0	1	1	1		2	16	1	0	0	0	0	0	0	0	0	0	0	0	0	0	0	2	0								2	4	2	4	4	3	2	1	2	3
103	8		20	2		3	0	0	0	1	1	1		2	20	1	0	0	0	1	1	1	0	1	0	0	0	1	1	0	2	1	3	3	2	4	4	2	2	2	3	3	2	3	3	2	4	2	4
104	2	2				3	0	0	0	1	1	1		2	14	2	0	0	0	1	1	0	0	0	1	0	1	0	0	0	2	0								2
105	6	2	10	2		3	0	0	0	1	1	1		2	10	2	0	0	0	0	0	0	0	0	0	0	0	0	0	0	2	0								2	2	2	4	4	3	2	1	2	3
106	2	2	17	2		3	0	0	0	1	1	1		2	17	1	0	0	0	0	0	0	0	0	0	0	0	0	0	0	2	0								2	2	2	4	4	3	2	1	1	3
109	8		6	1		4	0	0	0	1	2	1	1	2	6	1	0	0	0	0	0	0	0	0	0	0	0	0	0	0	2	0								2	1	3	2	4	3	2	1	1	3
110	1	2	7	1		4	0	0	0	1	2	1	1	2	7	2	0	0	0	0	0	0	0	0	0	0	0	0	0	1	2	0								2	4	2	4	4	3	4	1	2	2
117	6	1	19	1		4	0	0	0	1	2	1		2	18	2	0	0	0	1	1	0	1	1	1	1	1	1	1	0	2	0								2	2	2	4	4	3	2	1	2	3
118	1	2	10	1		4	0	0	0	1	2	1	1	2	10	2	0	0	0	0	0	0	0	0	0	0	0	0	0	0	2	0								2	1	2	4	4	3	2	1	2	3
123	5	1	11	1		4	0	0	0	1	2	1	1	2	11	2	0	1	0	0	1	1	1	1	1	1	1	1	0	1	2	1	4	4	4	4	4	4	4	2	4	2	2	4	3	2	2	2	3
124	1	2	15	2	2	1			0	1	2	1		2	15	2	0	0	0	0	0	0	0	0	0	0	0	0	0	0	2	0								2	2	2	4	4	3	2	1	2	3
125	3	2	16	2		2	0	0	0	1	2	1		2	15	2	1	1	0	0	0	0	0	0	0	0	0	0	0	0	2	0								2	2	2	4	4	3	2	1	2	3
126	1	2	15	1		4	0	0	0	1	2	1		2	14	2	0	0	0	0	0	0	0	0	0	1	0	0	0	0	2	0								2	4	2	4	4	3	2	4	3	3
131	1		7	1		4	0	0	0	1	2	1	1	2	7	2	0	0	0	0	0	0	0	0	0	0	0	0	0	0	2	0								2	2	2	4	4	3	2	1	2	3
132	1	1	16	1		4	0	0	0	1	2	1		2	15	1	1	0	0	0	0	0	0	0	0	0	0	0	0	0	2	0								2	4	1	2	4	3	1	4	2	3
145	7	1	20	2		3	0	0	0	1	1	1		2	19	2	0	0	0	0	0	0	0	0	0	0	0	0	0	0	2	0								2	2	2	4	4	3	2	1	2	3
152	1	2	14	1		4	0	0	0	1	2	1		2	13	2	0	0	0	0	0	0	0	0	0	0	0	0	0	0	2	0								2	4	2	4	4	3	2	1		2
155	1	1	11	1		4	0	0	0	1	2	1		2	10	1	0	0	0	0	0	0	0	0	0	0	0	0	0	1	2	0								2	4	3	4	4	3	2	1	2	3
157	1	2	18	2		3	0	0	0	1	1	1		2	17	1	0	1	0	0	0	0	0	0	0	0	0	0	0	0	2	0								2	4	2	4	4	3	2	3	2	3
159	3	2	11	1		4	0	0	0	1	2	1	1	2	11	1	0	0	0	0	0	0	0	0	0	0	0	0	0	0	2	0								2	2	2	4	4	1	2	1	2	3
162	6	2	6	2		3	0	0	0	1	1	1		2	6	2	0	0	0	0	0	1	0	1	1	1	0	0	0	0	2	0								2	4	2	4	4	3	2	1	3	1
163	1	2	18	2		3	0	0	0	1	1	1		2	18	2	0	0	0	0	1	0	1	1	1	0	1	0	0	0	2	0								2	2	2	4	4	3	2	1	2	3
164	1	1	11	2		3	0	0	0	1	1	1		2	10	1	0	0	0	0	0	1	0	1	0	0	0	0	0	0	2	0								2	2	3	4	4	3	2	2	1	3
165	1	2	13	2		3	0	0	0	1	1	1		2																	0									0	2	3	4	4	1	2	1	1	3
170	2	1	13	2		3	0	0	0	1	1	1		2	13	2	1	0	0	0	1	0	0	0	0	0	0	0	0	0	2	0								2	2	2	4	4	3	2	1	2	3
173	1	2	6	2		3	0	0	0	1	1	1	1	2	5	2	2	0	0	1	1	0	0	0	1	1	1	0	0	0	2	0								2	2	3	4	4	3	2	3	1	3
180	1	2	12	1		4	0	0	0	1	2	1	1	2	11	1	0	0	0	0	0	0	0	0	0	0	0	0	0	0	2	0								2	1	2	4	4	3	2	1	2	3
183	1	1	15	1		4	0	0	0	1	2	1		2	14	1	0	0	0	0	0	0	0	0	0	0	0	0	0	0	2	0								2	2	2	4	4	3	2	1	1	3
184	1	2				4	0	0	0	1	2	1		2	4	2	0	0	0	0	0	0	0	0	0	0	0	0	0	0	2	0								2
200	1	2	17	1		4	0	0	0	1	2	1		2	17	2	0	0	0	0	0	0	0	0	0	0	0	0	0	0	2	0								2	2	2	4	4	3	2	3	2	3
S167	7	1	5	2		3	0	0	0	1	1	1		2	5	2	0	0	0	0	0	1	0	0	0	0	0	0	0	0	2	0								2		2	4	4	3	2	1		3
[truncated: 83 more columns]
